# Supplementary material for: Targeting TREM2 signaling shows limited impact on cerebrovascular calcification
Source: Life Sci Alliance. 2024 Oct 28;8(1):e202402796. doi: 10.26508/lsa.202402796 (PMC11519321; doi:10.26508/lsa.202402796)
Supplement: Supplementary file 1 [file LSA-2024-02796_SdataF1.xlsx]

## Sheet: Sheet1
Gene	p_val	avg_log2FC	pct.1	pct.2	p_val_adj	diffexpressed
Lilrb4a	0	3.10911	0.693	0.009	0	UP
Flt1	1.36342e-139	1.80571	0.364	0.007	1.56452e-135	UP
Lpl	2.15102e-133	2.67791	0.443	0.015	2.4683e-129	UP
Rai14	4.63658e-81	1.48878	0.352	0.018	5.32047e-77	UP
Cd74	5.17134e-71	2.31165	0.42	0.032	5.93411e-67	UP
Itgax	8.61194e-69	1.19824	0.295	0.014	9.8822e-65	UP
Csf1	3.97746e-68	1.93762	0.477	0.046	4.56414e-64	UP
Axl	1.01716e-65	1.24972	0.33	0.02	1.16719e-61	UP
Myo1e	1.07412e-63	2.72396	0.682	0.111	1.23255e-59	UP
Tmem163	1.47395e-62	1.87815	0.364	0.027	1.69136e-58	UP
St8sia6	3.28492e-62	1.68856	0.523	0.059	3.76944e-58	UP
Ifi207	1.74e-59	1.707	0.261	0.013	1.99665e-55	UP
Fam20c	2.14666e-51	1.52837	0.33	0.027	2.46329e-47	UP
Spp1	3.16045e-50	2.45974	0.25	0.015	3.62662e-46	UP
Sh3pxd2b	2.43274e-48	0.699681	0.205	0.01	2.79157e-44	NO
Gas7	4.34861e-46	2.18337	0.443	0.06	4.99003e-42	UP
Olfr111	1.1903e-44	1.62426	0.352	0.037	1.36587e-40	UP
Kynu	1.21672e-44	1.45891	0.273	0.021	1.39618e-40	UP
Apbb2	4.70581e-43	2.01391	0.92	0.352	5.39991e-39	UP
Ldlrad3	1.50182e-42	0.844137	0.205	0.012	1.72334e-38	NO
Xylt1	2.04504e-42	1.76101	0.511	0.084	2.34669e-38	UP
Acaca	5.43507e-41	1.80457	0.58	0.115	6.23674e-37	UP
Plaur	5.88815e-41	1.08356	0.227	0.016	6.75665e-37	UP
Gm12474	4.60315e-36	0.74755	0.205	0.014	5.28211e-32	NO
Myo5a	1.40868e-35	1.8457	0.716	0.211	1.61646e-31	UP
37681	7.21498e-34	1.81374	0.523	0.107	8.27919e-30	UP
Gm15155	1.41047e-32	1.7034	0.261	0.028	1.61851e-28	UP
Fgf13	5.87723e-32	2.52879	0.92	0.555	6.74412e-28	UP
Fmn1	1.82605e-31	1.57004	0.568	0.13	2.0954e-27	UP
Etl4	4.27718e-31	1.64869	0.375	0.062	4.90807e-27	UP
Ank	3.46254e-30	2.24264	0.58	0.152	3.97326e-26	UP
Cd300lf	6.01976e-30	0.847319	0.193	0.016	6.90767e-26	NO
Trps1	5.51538e-29	1.41585	0.455	0.093	6.32889e-25	UP
Rftn1	9.43189e-28	1.42604	0.477	0.103	1.08231e-23	UP
Apoe	1.26757e-27	2.8699	0.761	0.368	1.45454e-23	UP
Mdfic	7.50819e-27	1.18872	0.25	0.031	8.61564e-23	UP
Capg	9.3147e-27	0.712716	0.182	0.016	1.06886e-22	NO
Elmo1	1.2664e-25	-1.02487	0.966	0.995	1.4532e-21	DOWN
Lyz2	5.62382e-24	1.51778	0.364	0.071	6.45333e-20	UP
Fgr	2.46355e-23	0.86838	0.193	0.021	2.82692e-19	NO
Actr3b	2.6792e-23	0.846865	0.216	0.026	3.07439e-19	NO
Cd274	3.96348e-23	0.891021	0.273	0.041	4.54809e-19	NO
Zfhx3	1.37348e-22	-1.17243	0.784	0.956	1.57606e-18	DOWN
Gas2l3	4.021e-22	0.659362	0.148	0.013	4.6141e-18	NO
P2ry12	8.84773e-22	-1.2997	0.693	0.93	1.01528e-17	DOWN
H2-Ab1	1.00988e-21	0.862913	0.148	0.013	1.15884e-17	NO
Cd83	2.03945e-21	1.4903	0.466	0.13	2.34027e-17	UP
Arhgap24	5.71149e-21	1.65099	0.739	0.354	6.55394e-17	UP
Cacna1a	1.12621e-20	1.42542	0.534	0.172	1.29233e-16	UP
Gm37168	1.37246e-20	0.699415	0.17	0.019	1.5749e-16	NO
Neat1	2.11559e-20	1.29187	0.477	0.131	2.42763e-16	UP
Cst3	5.24877e-20	-1.23107	0.92	0.977	6.02297e-16	DOWN
Selplg	1.0089e-19	-1.45092	0.42	0.791	1.15771e-15	DOWN
Kcnj2	1.68389e-19	1.20849	0.318	0.066	1.93227e-15	UP
Ddhd1	2.21279e-19	1.19014	0.42	0.11	2.53918e-15	UP
Siglech	2.58063e-19	-1.29971	0.477	0.873	2.96127e-15	DOWN
Cacnb2	2.7253e-19	-1.6425	0.318	0.76	3.12728e-15	DOWN
Srgap2	5.31537e-19	-0.867959	0.943	0.995	6.09939e-15	NO
Ldlr	6.15859e-19	0.525973	0.159	0.018	7.06698e-15	NO
Mitf	7.04632e-19	1.27192	0.875	0.635	8.08565e-15	UP
Hif1a	1.32085e-18	1.48558	0.545	0.194	1.51567e-14	UP
Arid5b	1.32716e-18	1.42367	0.648	0.262	1.52292e-14	UP
Ptchd1	1.94542e-18	0.838211	0.261	0.047	2.23237e-14	NO
St14	3.00049e-18	0.572402	0.159	0.018	3.44306e-14	NO
Ctsb	7.08653e-18	1.196	0.932	0.66	8.1318e-14	UP
Cxcl16	8.57588e-18	0.74223	0.205	0.031	9.84082e-14	NO
Ccl6	1.19293e-17	0.908958	0.239	0.042	1.36889e-13	NO
Iqgap1	2.60487e-17	0.723426	0.205	0.032	2.98908e-13	NO
Cers6	3.10803e-17	1.36369	0.602	0.229	3.56646e-13	UP
Ell2	5.11741e-17	1.22794	0.33	0.079	5.87223e-13	UP
Rapgef5	1.14005e-16	-1.10717	0.625	0.89	1.30821e-12	DOWN
Arhgap26	1.14027e-16	1.46714	0.33	0.081	1.30846e-12	UP
Asph	1.25916e-16	1.22777	0.898	0.583	1.44489e-12	UP
Tanc2	2.39475e-16	-0.760309	0.943	0.995	2.74797e-12	NO
Itga4	2.42578e-16	0.678183	0.125	0.013	2.78358e-12	NO
Csmd3	3.60997e-16	-0.989571	0.795	0.962	4.14244e-12	NO
Lgmn	3.87422e-16	-0.932533	0.784	0.941	4.44567e-12	NO
Cd63	8.84582e-16	0.983821	0.5	0.164	1.01506e-11	NO
Nceh1	2.36497e-15	0.943024	0.33	0.083	2.71381e-11	NO
Cd44	3.67454e-15	0.52751	0.125	0.014	4.21653e-11	NO
Chd9	6.7061e-15	-0.882887	0.807	0.934	7.69525e-11	NO
Mfsd12	9.70044e-15	0.785132	0.227	0.045	1.11313e-10	NO
Dock10	1.24688e-14	-0.87563	0.75	0.909	1.43079e-10	NO
Gng12	1.47698e-14	1.18536	0.545	0.217	1.69484e-10	UP
St3gal6	2.30002e-14	-1.22741	0.386	0.743	2.63927e-10	DOWN
Abca9	2.47241e-14	-1.1611	0.489	0.77	2.83709e-10	DOWN
Gm26917	4.31617e-14	1.08243	0.966	0.887	4.95281e-10	UP
0610040J01Rik	4.75932e-14	-1.22497	0.409	0.758	5.46132e-10	DOWN
Apobec1	5.15241e-14	1.60493	0.648	0.33	5.91239e-10	UP
AU020206	5.16959e-14	0.922163	0.875	0.548	5.9321e-10	NO
Dock4	5.28363e-14	-0.703993	0.909	0.992	6.06297e-10	NO
Nav2	7.13181e-14	-0.804981	0.852	0.974	8.18375e-10	NO
Tent5c	8.4695e-14	0.942614	0.386	0.119	9.71875e-10	NO
Lrmda	9.06918e-14	0.781246	0.977	0.942	1.04069e-09	NO
Numb	1.89311e-13	-0.822674	0.727	0.91	2.17234e-09	NO
Serinc3	2.20333e-13	-0.822121	0.75	0.933	2.52832e-09	NO
8030442B05Rik	2.22529e-13	-1.56842	0.216	0.574	2.55352e-09	DOWN
Plekhh2	3.35161e-13	0.751775	0.261	0.061	3.84597e-09	NO
Cpeb2	4.22215e-13	1.30196	0.557	0.25	4.84492e-09	UP
Gpr34	4.58241e-13	-1.11354	0.534	0.808	5.25831e-09	DOWN
Ivns1abp	5.86766e-13	-0.944371	0.602	0.838	6.73314e-09	NO
Tmem119	8.09079e-13	-1.41373	0.17	0.575	9.28418e-09	DOWN
Mapkapk2	9.27586e-13	0.915004	0.341	0.099	1.0644e-08	NO
Pde3b	9.42586e-13	-0.784743	0.795	0.959	1.08162e-08	NO
Socs2	9.72205e-13	0.432855	0.102	0.011	1.11561e-08	NO
Anxa5	1.01272e-12	0.606017	0.216	0.044	1.1621e-08	NO
Sparc	1.15946e-12	-1.1581	0.5	0.775	1.33048e-08	DOWN
Vps13c	1.33599e-12	1.00613	0.625	0.284	1.53305e-08	UP
Agmo	1.34335e-12	-1.23656	0.42	0.751	1.5415e-08	DOWN
Sox5	1.59151e-12	0.963544	0.148	0.024	1.82626e-08	NO
Plau	1.67539e-12	1.04911	0.239	0.057	1.92252e-08	UP
Dgkz	2.21527e-12	1.07555	0.489	0.2	2.54202e-08	UP
Gcnt2	2.75387e-12	1.05535	0.273	0.071	3.16007e-08	UP
Prkg1	3.22177e-12	1.60492	0.455	0.174	3.69698e-08	UP
Tbc1d1	3.47644e-12	0.872206	0.432	0.153	3.98922e-08	NO
Haus8	3.67838e-12	0.511779	0.136	0.021	4.22094e-08	NO
Csf2ra	3.75759e-12	0.904734	0.591	0.249	4.31183e-08	NO
Hacd2	4.42213e-12	0.942869	0.443	0.166	5.07439e-08	NO
Gm10790	5.46399e-12	-1.01445	0.534	0.828	6.26993e-08	DOWN
Cx3cr1	6.24882e-12	-0.799752	0.773	0.935	7.17052e-08	NO
Lpcat2	8.85216e-12	-0.807897	0.693	0.91	1.01579e-07	NO
Cd84	1.0384e-11	0.896806	0.773	0.487	1.19157e-07	NO
Plek	1.06868e-11	1.18721	0.682	0.382	1.22631e-07	UP
Itga5	1.0955e-11	0.616932	0.182	0.036	1.25709e-07	NO
Bank1	1.2492e-11	-1.74294	0.057	0.425	1.43346e-07	DOWN
Ctsd	1.40665e-11	0.96749	0.943	0.853	1.61413e-07	NO
Arrdc4	2.19507e-11	0.629801	0.17	0.033	2.51884e-07	NO
Plekhm2	2.58884e-11	0.956472	0.398	0.147	2.97069e-07	NO
Slc25a25	3.01619e-11	0.851523	0.33	0.1	3.46107e-07	NO
Ldlrad4	3.19424e-11	-0.686215	0.875	0.96	3.66539e-07	NO
4933406I18Rik	3.44071e-11	-0.886799	0.682	0.859	3.94821e-07	NO
Plxna4	4.05669e-11	-1.11156	0.352	0.678	4.65505e-07	DOWN
Ptprc	4.2736e-11	0.811731	0.898	0.692	4.90396e-07	NO
Bcl2	4.59404e-11	1.01141	0.307	0.096	5.27166e-07	UP
Rassf3	6.19503e-11	1.01791	0.364	0.126	7.1088e-07	UP
Tnfsf8	6.7119e-11	0.804367	0.205	0.047	7.70191e-07	NO
Lrrc8c	7.42125e-11	0.480471	0.148	0.026	8.51588e-07	NO
Enpp1	7.96893e-11	0.581915	0.159	0.03	9.14434e-07	NO
Cadm1	8.3204e-11	1.00391	0.852	0.626	9.54766e-07	UP
Cpd	8.51467e-11	0.931675	0.352	0.12	9.77058e-07	NO
Plin2	1.09512e-10	0.484724	0.182	0.038	1.25665e-06	NO
Ssh2	1.10258e-10	-0.702782	0.841	0.953	1.26521e-06	NO
Gsap	1.40331e-10	1.05935	0.693	0.424	1.6103e-06	UP
Prkca	1.54419e-10	-1.15673	0.364	0.649	1.77195e-06	DOWN
Prr5l	1.75727e-10	0.633345	0.261	0.072	2.01647e-06	NO
Osbpl8	1.89318e-10	1.17013	0.705	0.413	2.17242e-06	UP
Slc16a10	1.9505e-10	0.830079	0.386	0.139	2.2382e-06	NO
Efr3b	2.25532e-10	0.845161	0.182	0.041	2.58798e-06	NO
Akt3	2.95582e-10	1.02709	0.693	0.409	3.39181e-06	UP
Tank	3.24851e-10	1.04219	0.466	0.204	3.72767e-06	UP
Oasl2	4.97438e-10	0.549127	0.136	0.025	5.7081e-06	NO
Lyst	5.14677e-10	1.24071	0.682	0.412	5.90592e-06	UP
Hectd2	6.17533e-10	0.642995	0.182	0.041	7.08619e-06	NO
Aopep	6.94137e-10	0.818495	0.591	0.291	7.96522e-06	NO
Ric1	8.3145e-10	0.825518	0.42	0.166	9.54089e-06	NO
Mical1	9.04269e-10	0.409821	0.125	0.021	1.03765e-05	NO
Csf1r	1.139e-09	-0.613924	0.989	0.992	1.307e-05	NO
Bbs9	1.39263e-09	-1.18882	0.364	0.611	1.59805e-05	DOWN
Itsn1	1.55744e-09	0.756596	0.239	0.067	1.78716e-05	NO
Ctsz	2.5392e-09	0.890071	0.693	0.402	2.91373e-05	NO
Fmnl2	2.77229e-09	1.08174	0.614	0.343	3.18121e-05	UP
Cd33	3.18437e-09	-1.03425	0.295	0.582	3.65407e-05	DOWN
Fnip2	3.58635e-09	1.19789	0.58	0.313	4.11533e-05	UP
Rpl10a	3.95355e-09	0.806654	0.614	0.322	4.5367e-05	NO
Cd9	4.68771e-09	0.968618	0.716	0.457	5.37914e-05	NO
Gnptab	5.48734e-09	0.964159	0.318	0.115	6.29673e-05	NO
Fgd2	7.12377e-09	-0.861961	0.33	0.63	8.17452e-05	NO
Lonrf3	1.02267e-08	0.571016	0.239	0.07	0.000117351	NO
Galnt7	1.09606e-08	0.864038	0.534	0.265	0.000125773	NO
Klhl6	1.18454e-08	0.826251	0.455	0.207	0.000135926	NO
Slc38a6	1.22506e-08	0.769927	0.443	0.19	0.000140576	NO
Pip4k2a	1.50206e-08	-0.647212	0.875	0.894	0.000172361	NO
Wdfy2	2.03723e-08	-0.941134	0.33	0.584	0.000233773	NO
Usp12	2.03864e-08	0.891209	0.58	0.317	0.000233933	NO
Nrp1	2.08159e-08	0.936665	0.636	0.354	0.000238863	NO
Dab2	2.33715e-08	0.495899	0.148	0.033	0.000268188	NO
Soat1	2.60659e-08	0.716437	0.455	0.2	0.000299106	NO
Myo9b	2.61936e-08	0.796444	0.545	0.278	0.000300571	NO
Mthfr	2.71184e-08	0.495748	0.182	0.047	0.000311184	NO
Frmd4a	2.89419e-08	-0.572153	0.875	0.945	0.000332108	NO
Alcam	3.74689e-08	1.1637	0.295	0.113	0.000429956	UP
Nedd9	4.06263e-08	0.399772	0.102	0.018	0.000466187	NO
Dtnbp1	4.45061e-08	0.903836	0.466	0.226	0.000510708	NO
Eml4	4.83356e-08	0.83575	0.761	0.532	0.000554651	NO
Anxa3	4.86073e-08	0.936525	0.739	0.535	0.000557769	NO
Celf2	4.94899e-08	-0.630204	0.818	0.913	0.000567897	NO
Rap2b	5.15098e-08	0.470284	0.136	0.03	0.000591076	NO
Ptpn12	5.21816e-08	0.642049	0.284	0.1	0.000598784	NO
Nrip1	5.60756e-08	-0.794929	0.455	0.686	0.000643467	NO
Hgf	6.21828e-08	0.534484	0.125	0.026	0.000713547	NO
Abhd12	6.87349e-08	0.602449	0.909	0.824	0.000788733	NO
Plekha1	7.28351e-08	0.691845	0.511	0.237	0.000835782	NO
Hexb	8.43144e-08	-0.408486	1	0.996	0.000967508	NO
Pld1	8.73855e-08	-1.00047	0.33	0.569	0.00100275	DOWN
Il10ra	8.7396e-08	-0.801004	0.466	0.694	0.00100287	NO
Dnajb14	8.94652e-08	0.858816	0.409	0.189	0.00102661	NO
Rtn1	9.36334e-08	-0.80901	0.477	0.693	0.00107444	NO
Oas1a	1.06621e-07	0.432911	0.136	0.031	0.00122348	NO
H2-K1	1.16007e-07	0.828924	0.602	0.331	0.00133118	NO
Il6ra	1.32613e-07	-0.860531	0.409	0.591	0.00152174	NO
Tec	1.38696e-07	0.694518	0.705	0.435	0.00159153	NO
Slc24a3	1.47656e-07	-0.827241	0.375	0.622	0.00169435	NO
Bcl2a1b	1.5073e-07	0.870582	0.364	0.161	0.00172963	NO
Ltc4s	1.5712e-07	-1.05026	0.182	0.455	0.00180296	DOWN
Unc93b1	1.5822e-07	-0.612084	0.739	0.84	0.00181557	NO
Nfkbiz	1.94826e-07	0.573666	0.193	0.057	0.00223563	NO
Dna2	2.06022e-07	0.410622	0.102	0.02	0.0023641	NO
Entpd1	2.12794e-07	-0.516419	0.648	0.844	0.00244181	NO
Atg7	2.23096e-07	0.556105	0.341	0.131	0.00256002	NO
Nln	2.24453e-07	0.604223	0.33	0.13	0.0025756	NO
Echs1	2.33953e-07	0.463268	0.205	0.061	0.00268461	NO
Colgalt1	2.72717e-07	0.610554	0.386	0.161	0.00312943	NO
Urb1	3.01133e-07	0.408529	0.159	0.041	0.0034555	NO
Col27a1	3.38248e-07	-1.09123	0.17	0.41	0.00388139	DOWN
Nav3	3.41927e-07	-0.492085	0.875	0.954	0.00392361	NO
Tns3	3.88428e-07	0.603766	0.864	0.665	0.00445721	NO
Dnase1l1	3.92351e-07	0.330688	0.102	0.02	0.00450223	NO
Ddx31	3.98477e-07	0.747259	0.364	0.155	0.00457253	NO
St3gal5	4.61099e-07	-0.96892	0.182	0.447	0.00529111	NO
P3h2	4.90998e-07	-0.920859	0.455	0.666	0.0056342	NO
Crem	5.0778e-07	0.539263	0.159	0.043	0.00582677	NO
Adssl1	5.17844e-07	0.415704	0.114	0.025	0.00594226	NO
Itga9	5.44615e-07	-1.04837	0.182	0.446	0.00624945	DOWN
Abr	6.46533e-07	0.737801	0.557	0.335	0.00741897	NO
Inpp4b	6.70879e-07	-0.567864	0.864	0.908	0.00769833	NO
Tbc1d4	6.94164e-07	0.768453	0.341	0.15	0.00796553	NO
Zfand5	7.54384e-07	0.66502	0.432	0.207	0.00865656	NO
Anxa4	8.18942e-07	0.37663	0.125	0.029	0.00939736	NO
Adgrg1	8.19074e-07	-0.997635	0.057	0.303	0.00939887	NO
Gvin1	8.69438e-07	0.476705	0.159	0.044	0.0099768	NO
St8sia4	9.88017e-07	0.761044	0.295	0.118	0.0113375	NO
Chst11	1.15329e-06	0.97971	0.443	0.229	0.013234	NO
Zc3h12a	1.1563e-06	0.505872	0.182	0.056	0.0132686	NO
Abcd2	1.21328e-06	0.761403	0.557	0.32	0.0139224	NO
Rnf144b	1.21601e-06	0.615386	0.295	0.119	0.0139538	NO
Rbpms	1.24396e-06	0.709797	0.33	0.146	0.0142745	NO
Ralgapa2	1.28447e-06	0.72334	0.409	0.193	0.0147393	NO
Gm26714	1.30667e-06	0.448501	0.102	0.022	0.014994	NO
Galc	1.34673e-06	0.497791	0.239	0.084	0.0154538	NO
Atp6v1b2	1.56851e-06	0.605844	0.511	0.268	0.0179987	NO
Ercc6	1.56926e-06	0.460243	0.227	0.077	0.0180072	NO
Smim3	1.57371e-06	0.435591	0.182	0.056	0.0180583	NO
Bcl2l1	1.60825e-06	0.702726	0.42	0.204	0.0184547	NO
Parvb	1.77613e-06	0.477561	0.205	0.067	0.0203811	NO
Otulinl	1.81533e-06	-0.713082	0.477	0.666	0.020831	NO
Cd48	1.81832e-06	0.704972	0.318	0.14	0.0208652	NO
AU022793	1.86212e-06	0.462826	0.148	0.041	0.0213678	NO
H2-Q7	1.8985e-06	0.554167	0.148	0.041	0.0217852	NO
C3ar1	1.92342e-06	0.83104	0.5	0.274	0.0220713	NO
Lpp	1.92346e-06	0.706109	0.636	0.402	0.0220718	NO
Fat3	1.92616e-06	1.29242	0.705	0.509	0.0221027	UP
Mfhas1	1.93782e-06	0.729406	0.398	0.188	0.0222365	NO
Gca	2.47146e-06	0.374545	0.136	0.036	0.02836	NO
Ddi2	2.50112e-06	0.66995	0.545	0.317	0.0287004	NO
H2-D1	2.54654e-06	0.690658	0.591	0.351	0.0292216	NO
Glmn	2.83232e-06	0.600853	0.227	0.083	0.0325008	NO
Pld3	2.84633e-06	0.534189	0.318	0.132	0.0326616	NO
Ptgs1	3.21228e-06	-0.787316	0.398	0.588	0.0368609	NO
Pfkfb3	3.28478e-06	0.621434	0.455	0.238	0.0376929	NO
Slco2b1	3.36606e-06	-0.566789	0.705	0.83	0.0386256	NO
Lrguk	3.71227e-06	0.48948	0.159	0.047	0.0425983	NO
Stab1	3.71567e-06	-0.993578	0.114	0.342	0.0426373	NO
P2rx4	3.85863e-06	0.60795	0.375	0.175	0.0442778	NO
Tecpr1	3.99558e-06	0.454996	0.216	0.076	0.0458493	NO
Gtf3c4	4.33346e-06	0.475751	0.17	0.054	0.0497265	NO
