# Supplementary material for: Targeting TREM2 signaling shows limited impact on cerebrovascular calcification
Source: Life Sci Alliance. 2024 Oct 28;8(1):e202402796. doi: 10.26508/lsa.202402796 (PMC11519321; doi:10.26508/lsa.202402796)
Supplement: Supplementary file 2 [file LSA-2024-02796_SdataF2.xlsx]

## Sheet: Figure 2B
	Integrated intensity density of pDAP12
Mouse	CAM	MG		Mean
99	9408.78	1191.74		CAM	MG
99	5391.79	3919.03	99	6016.77	2468.61
99	6000.03	2295.05	98	8299.6	3986.26
99	3266.48		97	9596.2	2298.45
98	12241.9	3532.96
98	6745.75	5040.95
98	6725.91	2265.13
98	7484.84	5105.98
97	14079.6	1517.9
97	9101.4	1296.04
97	5283.24	904.884
97	4145.94	2759.43
97	15370.8	5013.98

## Sheet: Figure 2D
Mouse	Integrated Intensity Density of pSMAD3	Cell type			Mean
1	960.539	CAM			MG	CAMs
1	810.386	CAM		1	352.914	823.777
1	546.442	CAM		2	284.22	501.77
1	1283.76	CAM		3	156.979	599.826
1	565.302	CAM
1	776.233	CAM
2	293.702	CAM
2	637.996	CAM
2	432.941	CAM
2	550.037	CAM
2	594.172	CAM
3	234.291	CAM
3	265.228	CAM
3	1299.96	CAM
1	222.159	MG
1	334.057	MG
1	367.258	MG
1	396.36	MG
1	444.734	MG
2	167.969	MG
2	218.761	MG
2	331.015	MG
2	283.962	MG
2	492.836	MG
2	210.778	MG
3	156.033	MG
3	215.887	MG
3	99.0168	MG
