# Supplementary material for: Targeting TREM2 signaling shows limited impact on cerebrovascular calcification
Source: Life Sci Alliance. 2024 Oct 28;8(1):e202402796. doi: 10.26508/lsa.202402796 (PMC11519321; doi:10.26508/lsa.202402796)
Supplement: Supplementary file 3 [file LSA-2024-02796_SdataF3.xlsx]

## Sheet: Figure 3A
	Antibody
Gentype	Isotype			AL002a
Pdgfbret/wt	0	0	0	0	0.42	0.48
Pdgfbret/ret	0	0	0	103.03	167.85	184.36

## Sheet: Figure 3E
Animal ID	Sex	Treatment	Background corrected nean fluorescence intensity
17	M	AL002a	66.6
18	M	AL002a	77.2
48	M	AL002a	69.2
45	F	AL002a	63.1
14	F	AL002a	71.1
28	F	AL002a	66.944
47	M	AL002a	88.4
3	M	Isotype	36.6
4	M	Isotype	13.7
19	M	Isotype	74.8
49	F	Isotype	81.2
13	F	Isotype	86.3
39	M	Isotype	-2.7
44	F	Isotype	13.2
Note: raw qunaitifcation spreadsheet can be provided upon request

## Sheet: Figure 3G
Animal ID	Calcifications per mm3	Treatment	Sex
17	299	AL002a	Male
18	305	AL002a	Male
14	156	AL002a	Female
45	428	AL002a	Female
48	352	AL002a	Male
28	133	AL002a	Female
47	182	AL002a	Male
50	362	AL002a	Male
3	404	Isotype	Male
4	483	Isotype	Male
13	122	Isotype	Female
19	193	Isotype	Male
49	333	Isotype	Female
44	183	Isotype	Female
39	283	Isotype	Male
79	267	Untreated	Male
80	140	Untreated	Male
81	173	Untreated	Male
97	434	Untreated	Female
98	197	Untreated	Female
99	153	Untreated	Female
Note: Data generated from imaris files and can be provided upon request

## Sheet: Figure 3H
Size of Calcification (x1000 um2)	Untreated						Isotype							AL002a
0.1-0.6	89	55	63	179	75	61	134	155	67	96	38	104	73	106	92	85	60	118	52	110	42
0.6-1.2	12	5	7	16	8	6	22	23	10	19	8	16	8	14	17	33	13	28	10	26	11
1.2-1.8	7	2	3	3	5	2	9	12	5	9	4	11	3	9	11	17	6	13	4	19	5
1.8-2.4	5	2	2	2	3	1	8	11	3	5	3	12	2	5	7	10	2	7	3	15	4
2.4-3.0	4	1	2	1	1	1	6	9	3	2	2	7	1	3	5	7	2	2	2	15	1
>3.0	6	1	4	1	0	0	11	16	4	1	2	6	0	3	10	10	2	2	2	19	0
Note: Data generated from imaris files and can be provided upon request
