# Supplementary material for: Targeting TREM2 signaling shows limited impact on cerebrovascular calcification
Source: Life Sci Alliance. 2024 Oct 28;8(1):e202402796. doi: 10.26508/lsa.202402796 (PMC11519321; doi:10.26508/lsa.202402796)
Supplement: Supplementary file 4 [file LSA-2024-02796_SdataF4.xlsx]

## Sheet: Figure 4B
Energy (KeV)	AL002a	Isotype	Glass
0	2.066	0.655	0.513
0.02	2.771	0.891	0.688
0.04	3.019	0.944	0.714
0.06	2.664	0.823	0.681
0.08	1.933	0.629	0.477
0.1	1.315	0.399	0.284
0.12	0.825	0.247	0.203
0.14	0.518	0.164	0.132
0.16	0.307	0.095	0.06
0.18	0.145	0.052	0.039
0.2	0.057	0.033	0.024
0.22	0.041	0.054	0.037
0.24	0.041	0.096	0.065
0.26	0.056	0.137	0.104
0.28	0.064	0.144	0.108
0.3	0.056	0.13	0.086
0.32	0.042	0.078	0.056
0.34	0.022	0.045	0.024
0.36	0.016	0.034	0.015
0.38	0.012	0.03	0.008
0.4	0.01	0.026	0.011
0.42	0.009	0.033	0.012
0.44	0.025	0.048	0.014
0.46	0.053	0.128	0.015
0.48	0.1	0.255	0.045
0.5	0.163	0.418	0.055
0.52	0.211	0.548	0.064
0.54	0.176	0.46	0.06
0.56	0.114	0.339	0.048
0.58	0.06	0.158	0.031
0.6	0.03	0.075	0.017
0.62	0.021	0.031	0.008
0.64	0.01	0.021	0.007
0.66	0.009	0.017	0.005
0.68	0.007	0.018	0.007
0.7	0.006	0.02	0
0.72	0.009	0.013	0.002
0.74	0.008	0.018	0.004
0.76	0.004	0.018	0.004
0.78	0.004	0.016	0.004
0.8	0.011	0.021	0.002
0.82	0.013	0.014	0.004
0.84	0.014	0.022	0.003
0.86	0.012	0.022	0.002
0.88	0.009	0.017	0.004
0.9	0.01	0.016	0.006
0.92	0.007	0.028	0.005
0.94	0.008	0.03	0.009
0.96	0.017	0.024	0.01
0.98	0.021	0.028	0.018
1	0.026	0.028	0.024
1.02	0.02	0.036	0.053
1.04	0.018	0.04	0.056
1.06	0.023	0.039	0.045
1.08	0.023	0.031	0.037
1.1	0.019	0.026	0.02
1.12	0.015	0.022	0.019
1.14	0.015	0.027	0.012
1.16	0.017	0.023	0.01
1.18	0.014	0.026	0.007
1.2	0.016	0.024	0.021
1.22	0.021	0.029	0.016
1.24	0.026	0.041	0.029
1.26	0.024	0.052	0.033
1.28	0.021	0.041	0.024
1.3	0.019	0.032	0.021
1.32	0.016	0.024	0.015
1.34	0.014	0.034	0.009
1.36	0.011	0.023	0.012
1.38	0.011	0.024	0.008
1.4	0.012	0.022	0.009
1.42	0.009	0.021	0.009
1.44	0.013	0.018	0.016
1.46	0.014	0.021	0.022
1.48	0.015	0.028	0.013
1.5	0.016	0.022	0.019
1.52	0.012	0.021	0.016
1.54	0.013	0.023	0.018
1.56	0.014	0.028	0.011
1.58	0.011	0.025	0.008
1.6	0.009	0.018	0.009
1.62	0.009	0.017	0.017
1.64	0.01	0.021	0.036
1.66	0.011	0.017	0.063
1.68	0.009	0.028	0.13
1.7	0.011	0.021	0.214
1.72	0.016	0.024	0.35
1.74	0.016	0.02	0.401
1.76	0.016	0.015	0.372
1.78	0.015	0.027	0.276
1.8	0.009	0.021	0.171
1.82	0.007	0.021	0.102
1.84	0.012	0.017	0.058
1.86	0.012	0.014	0.032
1.88	0.02	0.018	0.02
1.9	0.024	0.026	0.015
1.92	0.034	0.051	0.015
1.94	0.066	0.08	0.013
1.96	0.109	0.155	0.008
1.98	0.178	0.24	0.007
2	0.231	0.298	0.013
2.02	0.237	0.323	0.007
2.04	0.2	0.281	0.009
2.06	0.151	0.226	0.009
2.08	0.095	0.138	0.01
2.1	0.058	0.079	0.009
2.12	0.037	0.05	0.007
2.14	0.026	0.037	0.007
2.16	0.024	0.033	0.008
2.18	0.017	0.024	0.009
2.2	0.015	0.02	0.007
2.22	0.011	0.018	0.006
2.24	0.013	0.013	0.008
2.26	0.013	0.017	0.008
2.28	0.009	0.013	0.007
2.3	0.009	0.015	0.01
2.32	0.009	0.017	0.009
2.34	0.014	0.01	0.009
2.36	0.012	0.012	0.005
2.38	0.006	0.01	0.007
2.4	0.007	0.016	0.01
2.42	0.009	0.014	0.01
2.44	0.01	0.01	0.008
2.46	0.013	0.01	0.006
2.48	0.012	0.013	0.005
2.5	0.01	0.011	0.011
2.52	0.008	0.009	0.006
2.54	0.006	0.011	0.007
2.56	0.009	0.011	0.006
2.58	0.009	0.012	0.004
2.6	0.009	0.015	0.009
2.62	0.013	0.014	0.004
2.64	0.013	0.018	0.005
2.66	0.009	0.008	0.008
2.68	0.006	0.012	0.009
2.7	0.009	0.011	0.008
2.72	0.009	0.012	0.006
2.74	0.008	0.01	0.007
2.76	0.011	0.007	0.004
2.78	0.01	0.008	0.005
2.8	0.01	0.01	0.005
2.82	0.01	0.014	0.006
2.84	0.006	0.009	0.004
2.86	0.005	0.011	0.007
2.88	0.005	0.009	0.007
2.9	0.005	0.009	0.005
2.92	0.009	0.01	0.005
2.94	0.01	0.009	0.004
2.96	0.01	0.009	0.006
2.98	0.009	0.006	0.002
3	0.009	0.008	0.006
3.02	0.009	0.011	0.006
3.04	0.008	0.011	0.006
3.06	0.007	0.007	0.007
3.08	0.008	0.008	0.007
3.1	0.007	0.008	0.007
3.12	0.009	0.011	0.008
3.14	0.01	0.008	0.002
3.16	0.005	0.011	0.003
3.18	0.004	0.01	0.006
3.2	0.005	0.008	0.003
3.22	0.006	0.008	0.01
3.24	0.004	0.007	0.003
3.26	0.006	0.014	0.009
3.28	0.004	0.006	0.007
3.3	0.008	0.007	0.004
3.32	0.009	0.006	0.006
3.34	0.007	0.01	0.006
3.36	0.006	0.006	0.006
3.38	0.005	0.01	0.004
3.4	0.003	0.009	0.004
3.42	0.006	0.011	0.005
3.44	0.005	0.007	0.003
3.46	0.005	0.003	0.002
3.48	0.004	0.007	0.005
3.5	0.008	0.011	0.004
3.52	0.007	0.005	0.006
3.54	0.005	0.005	0.005
3.56	0.01	0.016	0.002
3.58	0.02	0.024	0.005
3.6	0.038	0.056	0.01
3.62	0.071	0.083	0.012
3.64	0.1	0.132	0.016
3.66	0.129	0.188	0.016
3.68	0.163	0.18	0.027
3.7	0.164	0.209	0.032
3.72	0.158	0.191	0.02
3.74	0.121	0.158	0.018
3.76	0.078	0.101	0.019
3.78	0.053	0.046	0.011
3.8	0.025	0.042	0.008
3.82	0.01	0.019	0.007
3.84	0.007	0.009	0.005
3.86	0.006	0.009	0.002
3.88	0.007	0.007	0.007
3.9	0.005	0.011	0.004
3.92	0.006	0.008	0.005
3.94	0.008	0.014	0.002
3.96	0.014	0.021	0.005
3.98	0.017	0.026	0.008
4	0.018	0.039	0.004
4.02	0.023	0.029	0.01
4.04	0.018	0.018	0.008
4.06	0.02	0.031	0.004
4.08	0.016	0.018	0.007
4.1	0.012	0.015	0.005
4.12	0.007	0.008	0.005
4.14	0.007	0.004	0.003
4.16	0.006	0.007	0.001
4.18	0.003	0.003	0.006
4.2	0.005	0.005	0.003
4.22	0.004	0.008	0.004
4.24	0.004	0.006	0.003
4.26	0.004	0.004	0.004
4.28	0.002	0.007	0.003
4.3	0.003	0.005	0.002
4.32	0.002	0.005	0.003
4.34	0.004	0.003	0.002
4.36	0.008	0.002	0.004
4.38	0.005	0.005	0.003
4.4	0.002	0.002	0.004
4.42	0.002	0.004	0.005
4.44	0.003	0.004	0.003
4.46	0.005	0.003	0.003
4.48	0.004	0.007	0.001
4.5	0.004	0.004	0.002
4.52	0.003	0.005	0.002
4.54	0.004	0.002	0.005
4.56	0.005	0.002	0.003
4.58	0.003	0.006	0.002
4.6	0.003	0.004	0.004
4.62	0.004	0.007	0.001
4.64	0.003	0.004	0.001
4.66	0.005	0.002	0.003
4.68	0.006	0.006	0.004
4.7	0.004	0.004	0.004
4.72	0.003	0.003	0.001
4.74	0.002	0.008	0.002
4.76	0	0.006	0.007
4.78	0.001	0.002	0.002
4.8	0	0.003	0.007
4.82	0.004	0.003	0.002
4.84	0.005	0.003	0.002
4.86	0.005	0.004	0.002
4.88	0.004	0.004	0.002
4.9	0.002	0.004	0.003
4.92	0.003	0.002	0
4.94	0.006	0.004	0.001
4.96	0.004	0.002	0.001
4.98	0.001	0.003	0.006
5	0.001	0.002	0.005
5.02	0.001	0.006	0.004
5.04	0.002	0.003	0.002
5.06	0.001	0.004	0
5.08	0.001	0.007	0.004
5.1	0.003	0.003	0.002
5.12	0.003	0.002	0.002
5.14	0.003	0.002	0.004
5.16	0.002	0.003	0.002
5.18	0.002	0.003	0.003
5.2	0.001	0.003	0.001
5.22	0.002	0.005	0.003
5.24	0.001	0.005	0.002
5.26	0.002	0.005	0.003
5.28	0.002	0.001	0.002
5.3	0.002	0.008	0.005
5.32	0.005	0.008	0.005
5.34	0.009	0.011	0.004
5.36	0.008	0.016	0.011
5.38	0.01	0.008	0.01
5.4	0.005	0.016	0.014
5.42	0.009	0.007	0.011
5.44	0.007	0.014	0.01
5.46	0.008	0.006	0.015
5.48	0.005	0.011	0.009
5.5	0.003	0.008	0.005
5.52	0.008	0.007	0.005
5.54	0.004	0.005	0.005
5.56	0.003	0.002	0.003
5.58	0.001	0.003	0.001
5.6	0.003	0.003	0.001
5.62	0.001	0.003	0.001
5.64	0.001	0.002	0.002
5.66	0.002	0.004	0.003
5.68	0.001	0.003	0.002
5.7	0.004	0.002	0.002
5.72	0.002	0.004	0
5.74	0.002	0.002	0.003
5.76	0.006	0.004	0.002
5.78	0.005	0.004	0.002
5.8	0.005	0.001	0.002
5.82	0.003	0.003	0.001
5.84	0.003	0.004	0.002
5.86	0.002	0.003	0.004
5.88	0.003	0.005	0.001
5.9	0.002	0.005	0.001
5.92	0.002	0.003	0.003
5.94	0.003	0.001	0.005
5.96	0.001	0.003	0.003
5.98	0.002	0.003	0.003
6	0.004	0.003	0.003
