# Supplementary material for: Targeting TREM2 signaling shows limited impact on cerebrovascular calcification
Source: Life Sci Alliance. 2024 Oct 28;8(1):e202402796. doi: 10.26508/lsa.202402796 (PMC11519321; doi:10.26508/lsa.202402796)
Supplement: Supplementary file 5 [file LSA-2024-02796_SdataF5.xlsx]

## Sheet: Figure 5B
Number per mm2	Ki67+ microglia					All microglia
Treatment
Isotype	5	17	1	3	6	262	373	264	273	245
AL002a	6	6	5	3	3	291	313	298	290	183
Note: Data generated from QPath - raw files with quantifications can be provided upon request

## Sheet: Figure 5E
Mouse	Treatment	Mean CLEC7A intensity in cytoplasm
48	AL002a	2626.88
45	AL002a	2422.65
14	AL002a	2218.58
49	Isotype	2517.68
19	Isotype	2539.2
13	Isotype	2428.94
Note: Data generated from QPath - raw files with quantifications can be provided upon request

## Sheet: Figure 5F
Mouse	Treatment	Area	Mean	IntDen	RawIntDen			Mean
3	Isotype	5205.63	6.099	31747.6	975792		Mouse ID	Treatment	IntDen
3	Isotype	5205.63	3.471	18068	555337		3	Isotype	18795.8
3	Isotype	5205.63	1.262	6571.82	201991		4	Isotype	13327.2
18	AL002a	5205.63	10.109	52622.9	1617413		19	Isotype	19914.5
18	AL002a	5205.63	9.788	50955.2	1566155		13	Isotype	30245
18	AL002a	5205.63	5.804	30212	928593		49	Isotype	74982.9
4	Isotype	5205.63	1.555	8096.06	248840		18	AL002a	44596.7
4	Isotype	5205.63	3.565	18558.3	570406		48	AL002a	65988.7
48	AL002a	5205.63	4.491	23378.6	718562		47	AL002a	45615.8
48	AL002a	5205.63	4.346	22625	695401		14	AL002a	32879.8
48	AL002a	5205.63	17.776	92536.5	2844197		45	AL002a	50749.1
48	AL002a	5205.63	24.092	125415	3854743
19	Isotype	5205.63	3.114	16208.5	498183
19	Isotype	5205.63	4.217	21953.8	674771
19	Isotype	5205.63	4.146	21581.1	663316
47	AL002a	5205.63	8.314	43279.5	1330237
47	AL002a	5205.63	9.212	47952	1473849
14	AL002a	5205.63	5.298	27579.4	847679
14	AL002a	5205.63	7.334	38180.1	1173502
45	AL002a	5205.63	11.071	57630.6	1771330
45	AL002a	5205.63	8.427	43867.7	1348314
13	Isotype	5205.63	6.542	34054.1	1046684
13	Isotype	5205.63	5.078	26436	812536
49	Isotype	5205.63	18.513	96373.9	2962142
49	Isotype	5205.63	10.295	53591.9	1647199
